# Supplementary material for: An Instrument to Operationalize the Balance between Risks and Resources and Predict Job Burnout
Source: Int J Environ Res Public Health. 2021 Sep 6;18(17):9416. doi: 10.3390/ijerph18179416 (PMC8431336; doi:10.3390/ijerph18179416)
Supplement: Supplementary file 1 [file ijerph-18-09416-s001.zip]

Archive with 1 entries (1 files):
- ijerph-1308070-supplementary.pdf
